# Supplementary material for: Thermostability and Immunogenicity of Genotype II Avian Orthoavulavirus (AOaV-1) Isolates from Duck (Anas platyrhynchos) and Parrot (Eclectusroratus)
Source: Viruses. 2022 Nov 15;14(11):2528. doi: 10.3390/v14112528 (PMC9697861; doi:10.3390/v14112528)
Supplement: Supplementary file 1 [file viruses-14-02528-s001.zip]

Archive with 1 entries (1 files):
- viruses-1937375-supplementary.pdf
